# Supplementary material for: Comparative genomic analysis of five Eimeria spp. in rabbits provides insights into coccidian tissue tropism
Source: Microb Genom. 2025 Nov 27;11(11):001576. doi: 10.1099/mgen.0.001576 (PMC12659853; doi:10.1099/mgen.0.001576)
Supplement: Uncited Supplementary Material 2. [file mgen-11-01576-s002.xlsx]

## Sheet: Table S1
Table S1. Species identification based on 18S rRNA and ITS-1 sequences extracted from the genome assemblies.
	qseqid	qlen	sseqid	stitle	slen	pident	length	mismatch	gaps	evalue	qstart	qend	sstart	send
18S	Efla_contig_275	6956	HQ173830.1	Eimeria flavescens 18S small subunit ribosomal RNA gene, partial sequence	1738	99.828	1741	0	3	0	85	1825	1	1738
	Eint_contig_821	2467	HQ173831.1	Eimeria intestinalis 18S small subunit ribosomal RNA gene, partial sequence	1740	99.828	1743	0	3	0	85	1827	1740	1
	Emag_contig_350	1859	HQ173833.1	Eimeria magna 18S small subunit ribosomal RNA gene, partial sequence	1738	100	1738	0	0	0	44	1781	1738	1
	Emed_contig_161	6763	HQ173834.1	Eimeria media 18S small subunit ribosomal RNA gene, partial sequence	1738	100	1738	0	0	0	439	2176	1	1738
	Esti_contig_62	7933	HQ173837.1	Eimeria stiedai 18S small subunit ribosomal RNA gene, partial sequence	1740	99.202	1754	0	14	0	4303	6056	1	1740
ITS-1	Efla_contig_275	6956	HM768883.1	Eimeria flavescens 18S ribosomal RNA gene, partial sequence; internal transcribed spacer 1, complete sequence; and 5.8S ribosomal RNA gene, partial sequence	463	99.784	463	1	0	0	1773	2235	1	463
	Eint_contig_152	5518	HM768884.1	Eimeria intestinalis 18S ribosomal RNA gene, partial sequence; internal transcribed spacer 1, complete sequence; and 5.8S ribosomal RNA gene, partial sequence	484	100	409	0	0	0	1	409	76	484
	Emag_contig_687	1006	HM768886.1	Eimeria magna 18S ribosomal RNA gene, partial sequence; internal transcribed spacer 1, complete sequence; and 5.8S ribosomal RNA gene, partial sequence	457	98.818	423	2	3	0	587	1006	457	35
	Emed_contig_161	6763	HM768887.1	Eimeria media 18S ribosomal RNA gene, partial sequence; internal transcribed spacer 1, complete sequence; and 5.8S ribosomal RNA gene, partial sequence	468	99.786	468	1	0	0	2124	2591	1	468
	Esti_contig_62	7933	HM768890.1	Eimeria stiedai 18S ribosomal RNA gene, partial sequence; internal transcribed spacer 1, complete sequence; and 5.8S ribosomal RNA gene, partial sequence	563	98.046	563	1	10	0	6004	6556	1	563

## Sheet: Table S2
Table S2. Genome features of five rabbit Eimeria spp. and other coccidia.
	Rabbit coccidia					Mouse coccidia	Avian coccidia	Human coccidia
Category	E. stiedae	E. flavescens	E. intestinalis	E. magna	E. media	E. falciformis	E. tenella	C. cayetanensis
Strain	This study	This study	This study	This study	This study	Bayer Haberkorn 1970	ETH001	HEN01
Total length (Mb)	39.7	52.8	58.1	73.3	59	43.7	51.9	44
No. of contigs	772	2858	2270	5791	3948	753	4664	2297
GC content (%)	53.5	53.7	51.7	51.6	50.2	47.5	51.5	51.8
No. of protein-coding genes	6893	7905	8450	7909	7672	5811	8599	7153
No. of genes	7122	8194	8796	8254	7999	6037	8657	7455
Total length of CDS (Mb)	14.9138	15.6505	14.3304	14.4012	15.4372	14.38	13.05	11.22
GC content in CDS (%)	58.5	59.9	58.5	58.1	57.9	55.8	58	56
Gene density (gene/Mb)	179.395	155.189	151.394	112.606	135.576	138.146	166.802	169.432
Percent coding (%)	37.5664	29.6412	24.665	19.6469	26.1648	32.9062	25.1445	25.5
No. of genes with introns	6769	7821	6871	6506	6227	5850	6557	6023
Genes with introns (%)	95.0435	95.4479	78.1151	78.8224	77.8472	96.9024	75.7422	80.7914
Total length of introns (Mb)	9.491	9.49723	8.87242	8.85642	9.30473	9.93427	8.49953	10.9344
Mean length of introns (bp)	245	240	285	272	252	235	284	301
Total length of intergenic regions (Mb)	15.3407	27.6935	34.8963	50.0379	34.2766	19.6318	30.1985	21.8834
Mean length of intergenic regions (bp)	2001.39	2573.03	3255.25	3652.4	2949.79	3025.86	2266.99	2316.19
No. of proteins with signal peptide	578	709	599	635	737	426	623	434
No. of proteins with transmembrane domain	1453	1805	2259	2144	2406	1065	1378	1101
No. of proteins with GPI anchor	108	172	226	228	205	78	176	70

## Sheet: Table S3
Table S3. KEGG pathway integrity among rabbit Eimeria spp.
			Rabbit coccidia					Mouse coccidia	Human coccidia	Avian coccidia							Other coccidia
Category	Ko	KEGG pathway	E. intestinalis	E. media	E. magna	E. stiedae	E. flavescens	E. falciformis	C. cayetanensis	E. necatrix	E. tenalla	E. acervulina	E. brunetti	E. maxima	E. mitis	E. praecox	S. neurona	N. caninum	T. gondii	H. hammondi	P value
Proteolytic processing	Ko03010	Ribosome	68	73	70	90	93	91	92	96	95	83	65	66	48	38	107	101	98	104	0.00233181
Proteolytic processing	Ko03040	Spliceosome	73	80	76	92	93	98	96	84	95	78	67	68	50	44	93	100	101	101	0.00879184
Proteolytic processing	Ko04031	GTP-binding proteins	9	9	5	15	17	12	15	12	16	10	8	11	4	6	16	16	16	16	0.0212086
Proteolytic processing	Ko00970	Aminoacyl-tRNA biosynthesis	27	29	29	32	32	36	33	33	32	33	30	30	22	19	30	29	29	29	0.0237184
Proteolytic processing	Ko04120	Ubiquitin mediated proteolysis	31	26	31	38	38	36	35	37	38	29	26	26	15	13	30	31	31	31	0.027503
Proteolytic processing	Ko03009	Ribosome biogenesis	141	146	153	160	166	172	168	155	158	156	129	122	101	83	163	159	160	161	0.0473232
Proteolytic processing	Ko04141	Protein processing in endoplasmic reticulum	49	53	52	56	57	57	57	53	50	47	43	44	30	32	54	61	61	61	0.0479293
Proteolytic processing	Ko03020	RNA polymerase	16	18	19	21	22	23	20	21	25	19	16	19	11	9	23	22	22	23	0.0493395
Signaling and communication	Ko04020	Calcium signaling pathway	12	13	11	15	15	14	16	16	15	13	10	11	12	9	13	18	19	20	0.0275565
Signaling and communication	Ko04015	Rap1 signaling pathway	5	6	5	7	8	9	7	8	8	7	6	4	4	4	6	9	9	9	0.0318742
Signaling and communication	Ko04014	Ras signaling pathway	8	10	6	13	13	13	11	9	9	9	7	7	7	5	11	11	12	12	0.043925
Signaling and communication	Ko04530	Tight junction	10	10	8	13	13	13	10	11	12	14	9	9	7	6	13	12	14	14	0.0237184
Signaling and communication	Ko04144	Endocytosis	25	26	24	29	33	32	28	23	27	25	20	22	14	16	22	26	28	28	0.0367622
Cell cycle	Ko03420	Nucleotide excision repair	29	31	30	35	37	35	30	32	34	37	28	29	23	23	33	32	31	31	0.0107495
Cell cycle	Ko04114	Oocyte meiosis	20	24	21	29	30	30	26	26	25	25	19	21	19	13	22	26	28	27	0.0161861
Cell cycle	Ko04210	Apoptosis	8	10	9	12	13	13	13	11	12	14	11	9	8	7	14	13	15	15	0.0246321
Cell cycle	Ko04218	Cellular senescence	17	18	16	21	20	21	19	18	20	18	16	16	17	14	19	24	23	23	0.0246321
Metabolism	Ko00730	Thiamine metabolism	7	7	7	10	9	9	9	10	6	7	5	8	7	6	7	8	9	9	0.00676014
Metabolism	Ko00240	Pyrimidine metabolism	46	47	48	56	60	56	50	50	60	52	40	46	33	24	52	53	53	53	0.00708048
Metabolism	Ko00230	Purine metabolism	57	58	61	68	72	66	63	66	71	63	48	49	39	32	70	75	75	77	0.0133368
Cytoskeleton	Ko04812	Cytoskeleton proteins	54	63	61	75	76	86	70	62	63	61	51	56	46	41	61	83	86	86	0.019724
Differences in pathway integrity between two groups (E. stiedae, E. flavescens vs E. intestinalis, E. media, E. magna) calculated by T-test.

## Sheet: Table S4
Table S4. KEGG pathway integrity between rabbit Eimeria and other species.
			Rabbit coccidia					Mouse coccidia	Human coccidia	Avian coccidia							Other coccidia
Category	Ko	KEGG pathway	E. intestinalis	E. media	E. magna	E. stiedae	E. flavescens	E. falciformis	C. cayetanensis	E. necatrix	E. tenalla	E. acervulina	E. brunetti	E. maxima	E. mitis	E. praecox	S. neurona	N. caninum	T. gondii	H. hammondi	P value
Cell cycle	Ko03450	Non-homologous end-joining	7	6	7	7	7	7	7	5	7	4	3	4	3	3	6	6	5	5	0.0214245
Metabolism	Ko00040	Pentose and glucuronate interconversions	2	3	3	3	3	2	2	2	3	2	1	1	0	0	2	2	2	2	0.0112234
Metabolism	Ko00052	Galactose metabolism	6	7	5	7	8	7	5	6	6	5	5	3	1	2	5	5	5	5	0.0267921
Metabolism	Ko00250	Alanine, aspartate and glutamate metabolism	16	13	18	15	19	18	17	15	15	12	13	13	7	7	12	12	12	12	0.0432767
Metabolism	Ko00561	Glycerolipid metabolism	12	12	15	13	14	11	13	11	10	12	11	10	7	6	11	10	10	10	0.00428711
Metabolism	Ko00600	Sphingolipid metabolism	6	6	5	5	7	2	4	4	3	4	2	3	5	2	2	3	3	3	4.08555e-05
Metabolism	Ko00760	Nicotinate and nicotinamide metabolism	7	8	8	7	9	8	8	7	7	7	6	7	5	5	7	6	6	6	0.0209746
Metabolism	Ko00780	Biotin metabolism	5	5	5	3	5	4	4	3	4	3	1	3	2	1	4	4	4	4	0.0223297
Metabolism	Ko00785	Lipoic acid metabolism	2	2	2	2	2	1	2	1	1	2	2	1	2	1	1	1	1	1	0.0060376
Metabolism	Ko04072	Phospholipase	9	10	10	9	11	8	7	7	8	9	10	9	7	5	6	7	7	7	0.00227102
Metabolism	Ko04975	Fat digestion and absorption	2	4	5	4	5	2	2	2	2	2	2	3	3	1	3	2	2	2	0.000357955
Metabolism	Ko04977	Vitamin digestion and absorption	4	3	3	3	3	2	3	3	1	2	2	2	2	1	1	3	3	3	0.0148693
Differences in pathway integrity between rabbit Eimeria and other species calculated by T-test.

## Sheet: Table S5
Table S5. Proportion of transmembrane domains and signal peptides in specific surface proteins of rabbit Eimeria spp.
Species	Number	TM (%)	SP (%)
E. stiedae	48	24 (50.0)	4 (8.3)
E. flavescens	66	37 (56.1)	1 (1.5)
E. intestinalis	61	34 (55.7)	1 (1.6)
E. magna	100	48 (48.0)	3 (3.0)
E. media	52	31 (59.6)	1 (1.9)
* Transmembrane domains (TM); Signal peptides (SP).

## Sheet: Table S6
Table S6. Unique orthologs of E. stiedae with annotations.
Orthogroup	Gene ID	Annotation
OG4019	E_sti_143.1313	Transposon MAGGYgagandpolgenehomologues, related
	E_sti_436.4780	Transposon MAGGYgagandpolgenehomologues, related
	E_sti_57.5654	OSJNBa0024J22.19 protein, related, retropepsin_like
	E_sti_65.6072	Transposon MAGGYgagandpolgenehomologues, related
OG5179	E_sti_13.933	OSJNBa0042D13.18 protein, related, retropepsin_like
	E_sti_53.5438	OSJNBa0042D13.18 protein, related, retropepsin_like
	E_sti_19.2226	retrotransposon protein, putative, Ty3-gypsy subclass
OG5181	E_sti_337.4176	hypothetical protein, conserved
	E_sti_337.4177	-
	E_sti_212.2873	hypothetical protein, conserved
OG6093	E_sti_151.1495	-
	E_sti_152.1496	-
OG6094	E_sti_204.2706	LysM peptidoglycan-binding domain-containing protein
	E_sti_82.6956	-
OG6095	E_sti_157.1534	-
	E_sti_20.2584	-

## Sheet: Table S7
Table S7. Unique orthologs of four intestinal Eimeria spp. with annotations.
Orthogroup	Gene ID	Annotation
OG39	E_fla_355.5075	SAG family member
	E_fla_355.5078	SAG family member
	E_fla_355.5081	SAG family member
	E_fla_685.7528	SAG family member
	E_int_61.34	SAG family member
	E_int_61.35	SAG family member
	E_int_61.36	SAG family member
	E_mag_278.1	SAG family member
	E_mag_278.5	SAG family member
	E_mag_278.7	SAG family member
	E_med_187.61	SAG family member
	E_med_187.62	SAG family member
	E_med_187.64	SAG family member
	E_med_187.66	SAG family member
	E_med_187.68	SAG family member
OG3548	E_fla_142.1240	lipase
	E_med_213.59	lipase
	E_int_447.10	lipase
	E_mag_116.6	lipase
	E_int_447.9	-
OG4120	E_fla_1572.1702	aldehyde dehydrogenase (NAD) family protein
	E_med_159.8	aldehyde dehydrogenase (NAD) family protein
	E_mag_111.42	aldehyde dehydrogenase (NAD) family protein
	E_int_1304.11	aldehyde dehydrogenase (NAD) family protein
OG4123	E_fla_35.4978	FIK kinase (incomplete catalytic triad), putative
	E_mag_429.27	FIK kinase (incomplete catalytic triad), putative
	E_int_231.12	FIK kinase (incomplete catalytic triad), putative
	E_med_40.44	FIK kinase (incomplete catalytic triad), putative
OG4127	E_fla_146.1373	uncharacterized protein LOC34618942
	E_mag_541.2	uncharacterized protein LOC34618942
	E_med_220.29	uncharacterized protein LOC34618942
	E_int_1067.9	uncharacterized protein LOC34618942
OG4141	E_fla_436.5907	ribosomal protein rpp0
	E_mag_427.11	ribosomal protein rpp0
	E_med_385.15	ribosomal protein rpp0
	E_int_1516.1	ribosomal protein rpp0
OG4142	E_fla_151.1531	putative transmembrane protein
	E_int_252.6	putative transmembrane protein
	E_mag_1659.9	putative transmembrane protein
	E_med_130.1	putative transmembrane protein
OG4162	E_fla_327.4649	-
	E_mag_1417.9	hypothetical protein
	E_int_48.6	-
	E_med_280.12	-
OG4173	E_fla_717.7776	Cg8 family protein
	E_med_206.7	Cg8 family protein
	E_mag_396.15	Cg8 family protein
	E_int_761.5	Cg8 family protein
OG4203	E_fla_233.3088	putative transmembrane protein
	E_med_197.15	putative transmembrane protein
	E_int_250.11	putative transmembrane protein
	E_mag_1911.9	transmembrane protein
OG4215	E_fla_488.6242	nuclear protein-like family protein
	E_int_772.12	nuclear protein-like family protein
	E_mag_920.25	nuclear protein-like family protein
	E_med_228.39	nuclear protein-like family protein
OG4238	E_fla_213.2728	-
	E_mag_1677.7	-
	E_int_491.7	-
	E_med_218.10	-
OG4274	E_fla_1060.210	uncharacterized protein LOC113146564
	E_mag_873.14	putative transmembrane protein
	E_med_203.11	putative transmembrane protein
	E_int_376.16	putative transmembrane protein
OG4276	E_fla_395.5483	zinc finger, C3HC4 type (RING finger) domain-containing protein
	E_int_281.6	zinc finger, C3HC4 type (RING finger) domain-containing protein
	E_med_282.35	zinc finger, C3HC4 type (RING finger) domain-containing protein
	E_mag_60.67	zinc finger (C3HC4 type RING finger) protein, putative
OG4296	E_fla_43.5800	probable small nuclear ribonucleoprotein F
	E_med_330.42	probable small nuclear ribonucleoprotein F
	E_mag_283.23	probable small nuclear ribonucleoprotein F
	E_int_380.10	probable small nuclear ribonucleoprotein F
OG4378	E_fla_482.6195	hypothetical protein, conserved
	E_med_522.7	hypothetical protein ENH_00047150
	E_mag_2836.7	hypothetical protein, conserved
	E_int_161.4	-
OG4396	E_fla_57.7061	atp-binding cassette g family transporter abcg77
	E_int_592.21	atp-binding cassette g family transporter abcg77
	E_med_40.58	ZYRO0B05588p, related
	E_mag_429.41	ABC transporter family protein, related
OG4433	E_fla_23.2976	-
	E_mag_250.15	-
	E_int_511.11	-
	E_med_196.111	-
OG4440	E_fla_14.1090	putative transmembrane protein
	E_med_183.34	putative transmembrane protein
	E_int_165.40	putative transmembrane protein
	E_mag_1073.11	hypothetical protein, conserved
OG4442	E_fla_405.5602	3'5'-cyclic nucleotide phosphodiesterase domain-containing
	E_med_244.35	3'5'-cyclic nucleotide phosphodiesterase domain-containing
	E_mag_249.66	3'5'-cyclic nucleotide phosphodiesterase domain-containing
	E_int_278.13	3'5'-cyclic nucleotide phosphodiesterase domain-containing
OG4454	E_fla_271.3840	PP-loop family protein, putative
	E_med_159.51	Cytoplasmic tRNA 2-thiolation protein
	E_int_558.28	PP-loop ATPase superfamily protein
	E_mag_99.2	Cytoplasmict RNA 2-thiolation protein
OG4469	E_fla_248.3409	hypothetical protein, conserved
	E_mag_402.3	hypothetical protein, conserved
	E_med_188.22	hypothetical protein, conserved
	E_int_293.31	hypothetical protein, conserved
OG4515	E_fla_550.6818	-
	E_med_188.52	-
	E_mag_2117.5	-
	E_int_1167.1	-
OG4528	E_fla_585.7098	Sporozoite antigen
	E_mag_2213.11	Sporozoite antigen
	E_med_276.194	Sporozoite antigen
	E_int_58.81	Sporozoite antigen
OG4531	E_fla_28.4016	ATP-dependent metallopeptidase FtsH/Yme1/Tma
	E_med_75.128	cell division protein FtsH
	E_mag_503.79	ATP-dependent metallopeptidase FtsH/Yme1/Tma
	E_int_466.5	ATP-dependent zinc metalloprotease FtsH
OG4545	E_fla_281.4072	putative thioredoxin family redox-active protein
	E_med_627.8	uncharacterized protein LOC113146880
	E_mag_503.5	uncharacterized protein LOC113146880
	E_int_117.17	putative thioredoxin family redox-active protein
OG4573	E_fla_245.3341	carbamoylphosphate synthetase
	E_mag_1139.14	carbamoylphosphate synthetase
	E_med_271.4	carbamoylphosphate synthetase
	E_int_385.14	carbamoylphosphate synthetase II, putative
OG4649	E_fla_648.7321	hypothetical protein, conserved
	E_med_2124.4	hypothetical protein cyc_08170
	E_mag_3000.2	hypothetical protein cyc_08170
	E_int_375.3	hypothetical protein cyc_08170
OG4663	E_fla_141.1191	putative transmembrane protein
	E_mag_278.36	putative transmembrane protein
	E_int_61.9	putative transmembrane protein
	E_med_187.97	putative transmembrane protein
OG4664	E_fla_39.5349	DNA-directed RNA polymerase I RPA1
	E_mag_187.19	DNA-directed RNA polymerase I RPA1
	E_med_212.21	DNA-directed RNA polymerase I RPA1
	E_int_208.62	DNA-directed RNA polymerase I RPA1
OG4677	E_fla_717.7779	uncharacterized protein LOC34619110
	E_med_206.3	hypothetical protein, conserved
	E_int_761.8	uncharacterized protein LOC34619110
	E_mag_396.11	hypothetical protein, conserved
OG4689	E_fla_160.1763	pyridoxal kinase
	E_mag_1376.18	pyridoxal kinase
	E_med_673.23	Pyridoxal/pyridoxine/pyridoxamine kinase, related
	E_int_83.21	pyridoxal kinase
OG4694	E_fla_27.3805	mitochondrial carrier superfamily protein
	E_med_95.50	mitochondrial carrier superfamily protein
	E_int_283.6	mitochondrial carrier superfamily protein
	E_mag_287.15	mitochondrial carrier domain-containing protein, putative
OG4715	E_fla_731.7829	inhibitor of cysteine protease 1
	E_med_949.2	uncharacterized protein LOC34617959
	E_mag_152.8	uncharacterized protein LOC34617959
	E_int_542.2	inhibitor of cysteine protease
Two orthologous gene families (OG39 and OG4528) in intestinal Eimeria spp. encoding SAG and sporozoite antigens.
